# Supplementary material for: “Where-There-Is-No-Psychiatrist Integrated Personal Therapy” among Community-Dwelling Older Adults: A Randomized Pilot Study
Source: Int J Environ Res Public Health. 2021 Sep 9;18(18):9514. doi: 10.3390/ijerph18189514 (PMC8468930; doi:10.3390/ijerph18189514)
Supplement: Supplementary file 1 [file ijerph-18-09514-s001.zip]

Archive with 1 entries (1 files):
- ijerph-1261805-supplementary.pdf
